# Supplementary material for: Evaluation of Dried Blood Spot Sampling for Clinical Metabolomics: Effects of Different Papers and Sample Storage Stability
Source: Metabolites. 2019 Nov 12;9(11):277. doi: 10.3390/metabo9110277 (PMC6918358; doi:10.3390/metabo9110277)
Supplement: Supplementary file 1 [file metabolites-09-00277-s001.zip]

Archive with 5 entries (4 files):
- Supplementary Materials/
- Supplementary Materials/Figure S1.tif
- Supplementary Materials/Figure S2.tif
- Supplementary Materials/Figure S3.tif
- Supplementary Materials/Figure S4.tif
